# Supplementary material for: Phylogeographical Landscape of Citrobacter portucalensis Carrying Clinically Relevant Resistomes
Source: Microbiol Spectr. 2022 Mar 31;10(2):e01506-21. doi: 10.1128/spectrum.01506-21 (PMC9045157; doi:10.1128/spectrum.01506-21)
Supplement: SUPPLEMENTAL FILE 1 — Supplemental material. Download SPECTRUM01506-21_Supp_1_seq4.xlsx, XLSX file, 0.03 MB [file spectrum01506-21_supp_1_seq4.xlsx]

## Sheet: citrobacter revisada
Table S1. Genomic and epidemiologic characteristics of Citrobacter portucalensis strains isolated from human and nonhuman hosts worldwide
GenBank accession	Assembly accession	Strain ID	Geographic location	Source	Collection date	Genome size (bp)	G + C content (%)	tRNA (n)	rRNA (n)	Non-conding RNA (n)	No. total of genes	Pseudogenes	No. of CDS	Resistome														Plasmid Inc-type	Comments	MLST (ST)*
														Aminoglycosides	β-lactams	Fosfomycin	Macrolides / Lincosamides	Phenicols	Quinolones	Rifampicin	Sulphonamides	Tetracyclines	Trimethoprim	Polymixins	Heavy metals	Disinfectants	Glyphosate
NZ_JAFEMU000000000.1	GCA_016892575.1	RIT 805	USA	Environmental	2020	4,768,613	52	72	4	10	4519	24	24	-	blaCMY-49-like	-	-	-	qnrB57	-	-	-	-	-	arsB, arsC, arsD, arsR	sugE	phnC, phnD, phnH, phnE, phnF, phnI, phnJ, phnK, phnM	ND		novel
LR698971	GCA_902381795.1	MGYG-HGUT-01705	Not informed	Human (Gut)	Not informed	4,945,242	51.9	Not informed	Not informed	Not informed	Not informed	Not informed	Not informed	-	blaCMY-26-like	-	-	-	qnrB54, gyrA (S83l), parC (S80l)	-	-	-	-	-	arsA, arsC, arsB, arsD, arsR, arsH, pstC, pstA, pstB	sugE, acrA, emrD, tolC	phnC, phnD, phnH, phnE, phnF, phnI, phnJ, phnK, phnM	-	The organism was changed from 'Citrobacter freundii' to 'Citrobacter portucalensis' in July 2020	155
CP022311	GCA_002215605.1	30_2	Pakistan	Human (Urine)	2016	4,945,242	51.9	Not informed	Not informed	Not informed	Not informed	Not informed	Not informed	-	blaCMY-26-like	-	-	-	qnrB54, gyrA (S83l), parC (S80l)	-	-	-	-	-	arsC, arsB, arsD, arsR, arsH, pstC, pstA, pstB	sugE, acrA, emrD, tolC	phnC, phnD, phnH, phnE, phnF, phnI, phnJ, phnK, phnM	-		155
JAEKIJ010000001	GCA_016406035.1	Sb-2	China	Environmental (Farm soil near antimony mine)	2019	4,794,853	52.0	73	8	8	4551	32	32	-	blaCMY-124	-	-	-	qnrB76	-	-	-	-	-	arsA, arsC, arsB, arsD, arsR, pstC, pstA, pstB	sugE, acrA, emrD, tolC	phnC, phnD, phnH, phnE, phnF, phnI, phnJ, phnK, phnM	-		novel
WJGQ01000001	GCA_009648235.1	MF19	China	Animal (Canis lupus familiaris blood)	2018	4,751,691	52.0	73	7	8	4512	49	49	-	blaCMY-71-like	-	-	-	qnrB2	-	-	-	-	-	pstC, pstA, pstB	sugE, acrA, emrD, tolC, yjiO	phnC, phnD, phnH, phnE, phnF, phnI, phnJ, phnK, phnM	-		novel
NZ_JAHZOD000000000.1	GCA_019448475.1	LHC3	China	Animal	2020	5,181,350	51.5	78	9	10	5034	59	59	aph(4)-Ia, aac(3)-IV, aph(3')-Ia, aadA2, aadA22	blaCMY-63, blaTEM-1B	-	lnuG	floR	qnrB54, qnrS1	-	sul2	tetD, tetX4	dfrA12	-	arsD, arsB, arsC	sugE	phnC, phnD, phnH, phnE, phnF, phnI, phnJ, phnK, phnM	IncFIA (HI1), IncFIB (K), IncHI1A, IncHI1B (R27)		284
NZ_JAHZOC000000000.1	GCA_019448455.1	SC2-6	China	Animal	2020	5,137,735	51.6	72	9	10	4967	58	58	aph(4)-Ia, aac(3)-IV, aph(3')-Ia, aadA2, aadA22	blaCMY-63, blaTEM-1B	-	InuG	floR	qnrB54, qnrS1	-	sul2	tetD, tetX4	dfrA12	-	arsD, arsB, arsC	sugE	phnC, phnD, phnH, phnE, phnF, phnI, phnJ, phnK, phnM	IncFIA (HI1), IncFIB (K), IncHI1A, IncHI1B (R27)		284
NZ_JAIWIN000000000.1	GCA_020215855.1	XM10F302-7	China	Animal	2020	5,179,411	51.6	73	11	9	5034	69	69	aph(4)-Ia, aac(3)-IV, aph(3')-Ia, aadA2, aadA22	blaCMY-63, blaTEM-1B	-	InuG	floR	qnrB54, qnrS1	-	sul2	tetD, tetX4	dfrA12	-	arsD, arsB, arsC, arsR	sugE	phnC, phnD, phnH, phnE, phnF, phnI, phnJ, phnK, phnM	IncFIA (HI1), IncFIB (K),IncHI1A, IncHI1B (R27)		novel
NZ_JAIWIL000000000.1	GCA_020215805.1	LHC31-1	China	Animal	2020	5,137,763	51.6	74	9	9	5001	69	69	aph(4)-Ia, aac(3)-IV, aph(3')-Ia, aadA2, aadA22	blaCMY-63, blaTEM-1B	-	lnuG	floR	qnrB54, qnrS1	-	sul2	tetD, tetX4	dfrA12	-	arsD, arsB, arsC, arsE	sugE	phnC, phnD, phnH, phnE, phnF, phnI, phnJ, phnK, phnM	IncFIA (HI1), IncFIB (K),IncHI1A, IncHI1B (R27)		novel
NZ_JAIWIM000000000.1	GCA_020215765.1	XMY1F802-7	China	Animal	2020	5,085,591	51.6	71	9	10	4938	58	58	ant(3'')-Ia	blaCMY-63, blaTEM-1B	-	InuG	floR	qnrB54, qnrS1	-	-	tetX4	-	-	arsD, arsB, arsC, arsR	sugE	phnC, phnD, phnH, phnE, phnF, phnI, phnJ, phnK, phnM	IncFIA (HI1), IncHI1A, IncHI1B (R27)		284
MZZE01000010	GCA_002051555.1	NR-12	Bangladesh	Animal (Chicken)	2015	4,979,600	51.8	66	11	8	4959	401	401	aph(3')-Ia, aph(3'')-Ib, aph(6)-Id, aadA2	blaCMY-86-like, blaTEM-176	-	mphA	-	qnrB13, qnrS1, parC (S80l)	-	sul1, sul2	tetA	dfrA12	-	arsC, arsB, arsD, arsR, pstC, pstA, pstB	sugE, acrA, emrD, tolC, yjiO, qaEdelta1	phnC, phnD, phnH, phnE, phnF, phnI, phnJ, phnK, phnM	IncR_1, IncX1_1	The organism was changed from 'Citrobacter freundii' to 'Citrobacter portucalensis' in October 2018	129
NZ_JAFHZG000000000.1	GCA_018446995.1	Survcare235	Germany	Human	2019	5,082,798	52	Not informed	Not informed	Not informed	Not informed	Not informed	Not informed	aac(3)-IId, aph(3')-XV, aadA2	blaCMY-46-like, blaTEM-1B, blaVIM-1	-	mphA	catB2	qnrB57	-	sul1, sul3	tetD	dfrA12	-	arsB, arsC, arsD, arsR, mer operon (merRTPCADE)	sugE, qacE	phnC, phnD, phnH, phnE, phnF, phnI, phnJ, phnK, phnM	Col(pHAD28)		252
CABDXB010000001	GCA_901456235.1	34_P_CF	Germany	Human (Stool)	2014	5,110,715	51.7	Not informed	Not informed	Not informed	Not informed	Not informed	Not informed	aph(3')-Ia, aadA2, aph(3')-XV, aadA10, aac(6')-Ib3, aac(6')-Ib-cr	blaCMY-124-like, blaOXA-10, blaIMP-8, blaOXA-2	-	mphA	catA1	qnrB54, gyrA (S83l), parC (S80l)	-	sul1	tetA	dfrA12	-	arsA, arsC, arsB, arsD, arsR, arsH, pstC, pstA, pstB, silA, silB, silC, silP, silF, silR, silS, silE, merR, mer operon (merABCDEPTR)	sugE, acrA, emrD, tolC, yjiO, qacEdelta1, qacE, qacF	phnC, phnD, phnH, phnE, phnF, phnI, phnJ, phnK, phnM	-	The organism was changed from 'Citrobacter freundii' to 'Citrobacter portucalensis' in July 2020	21
CABDXG010000003	GCA_901456295.1	13_E_CF	Germany	Environmental	2015	5,105,413	51.7	Not informed	Not informed	Not informed	Not informed	Not informed	Not informed	aph(3')-Ia, aadA2, aph(3')-XV, aadA10, aac(6')-Ib3, aac(6')-Ib-cr	blaCMY-124-like, blaOXA-10, blaIMP-8, blaOXA-2	-	mphA	catA1	qnrB54, gyrA (S83l), gyrB (S464Y), parC (S80l)	-	sul1	tetA	dfrA12	-	arsA, arsC, arsB, arsD, arsR, arsH, pstC, pstA, pstB, silA, silB, silC, silP, silF, silR, silS, silE, merR, mer operon (merABCDEPTR)	sugE, acrA, emrD, tolC, yjiO, qacEdelta1, qacE, qacF	phnC, phnD, phnH, phnE, phnF, phnI, phnJ, phnK, phnM	-	The organism was changed from 'Citrobacter freundii' to 'Citrobacter portucalensis' in July 2020	21
CABDXD010000001	GCA_901456265.1	38_P_CF	Germany	Human (Stool)	2015	5,112,060	51.7	Not informed	Not informed	Not informed	Not informed	Not informed	Not informed	aph(3')-Ia, aadA2, aph(3')-XV, aadA10, aac(6')-Ib3, aac(6')-Ib-cr	blaCMY-124-like, blaOXA-10, blaIMP-8, blaOXA-2	-	mphA	catA1	qnrB54, gyrA (S83l), gyrB (S464Y), parC (S80l)	-	sul1	tetA	dfrA12	-	arsA, arsC, arsB, arsD, arsR, arsH, pstC, pstA, pstB, silA, silB, silC, silP, silF, silR, silS, silE, merR, mer operon (merABCDEPTR)	sugE, acrA, emrD, tolC, yjiO, qacEdelta1, qacE, qacF	phnC, phnD, phnH, phnE, phnF, phnI, phnJ, phnK, phnM	-	The organism was changed from 'Citrobacter freundii' to 'Citrobacter portucalensis' in July 2020	21
JABVAY010000001	GCA_013345705.1	MBL	USA	Environmental (Topsoil)	2017	5,311,703	51.8	84	25	9	5098	85	85	-	blaCMY-124-like	-	-	-	qnrB13	-	-	-	-	-	arsA, arsC, arsB, arsD, arsR, pstC, pstA, pstB	sugE, acrA, emrD, tolC	phnC, phnD, phnH, phnE, phnF, phnI, phnJ, phnK, phnM	IncFII(pCoo)_1_pCoo, IncFII(pHN7A8)_1_pHN7A8, IncFIB(pB171)_1_pB171		novel
MCJD01000001	GCA_001867255.1	CF1_ST89	Spain	Human	2009	5,388,828	52.1	69	3	7	5226	169	169	aac(3)-IIa, aph(6)-Id, aadA7, aac(6')-31	blaCMY-71-like, blaKPC-2	-	-	-	qnrB29, gyrA (S83l), parC (S80l)	-	sul1	-	-	-	arsC, arsB, arsD, arsR, pstC, pstA, pstB, mer operon (merRATPCDE), pcoE	sugE, acrA, emrD, tolC, qacEdelta1	phnC, phnD, phnH, phnE, phnF, phnI, phnJ, phnK, phnM	Col440I_1, IncFIB(pB171)_1_pB171, IncFII(p14)_1_p14, Col440II_1, ColRNAI_1, IncFII(S)_1, IncFII(SARC14)_1_SARC14, IncP6_1	The organism was changed from 'Citrobacter freundii' to 'Citrobacter portucalensis' in October 2018	203
MVFY01000010	GCA_002042885.1	A60	Portugal	Environmental (Water)	2008	4,916,306	52.0	76	19	9	4827	126	126	-	blaCMY-13-like	-	-	-	qnrB58	-	-	-	-	-	arsC, arsB, arsD, arsR, arsH, pstC, pstA, pstB	sugE, acrA, emrD, tolC	phnC, phnD, phnH, phnE, phnF, phnI, phnJ, phnK, phnM	-		novel
VTZC01000001.1	GCA_008370125.1	Tv13	Brazil	Animal (Green turtle cloacal swab)	2017	5,414,211	52.0	52	6	5	5519	241	241	aph(3')-VIa, aph(6)-Id, aac(6')-Ib-cr	blaCMY-129-like, blaTEM-1B, blaCTX-M-15, blaOXA-1	-	-	-	qnrB2, gyrA (S83l), parC (S80l)	-	sul2	-	dfrA14	-	arsC, arsB, arsD, arsR, arsH, pstC, pstA, pstB, terA, terB, terC, terD, terE, terF	sugE, acrA, emrD, tolC	phnC, phnD, phnH, phnE, phnF, phnI, phnJ, phnK, phnM	IncHI1B(CIT)_1_pNDM-CIT, IncHI1A(CIT)_1_pNDM-CIT, pENTAS02_1, IncFII(Yp)_1_Yersenia, IncFIB(pB171)_1_pB171		63
QRJT00000000.1	GCA_003471655.1	AM17-37	China	Human (Feces)	2013	4,775,173	52.0	82	6	10	4715	137	137	-	blaCMY-13	-	-	-	qnrB18	-	-	-	-	-	pstC, pstA, pstB	sugE, acrA, emrD, tolC	phnC, phnD, phnH, phnE, phnF, phnI, phnJ, phnK, phnM	-		232
NZ_JAFHQC000000000.1	GCA_018446095.1	sc18407397	Germany	Human	2018	5,231,895	51.8	Not informed	Not informed	Not informed	Not informed	Not informed	Not informed	aac(6')-IIc, aac(3)-IId, aph(3')-Ia, aph(6)-Id, aac(6')-Ib-cr, aph(3')-VIb, aph(3'')-Ib	blaCMY-13, blaKPC-3, blaSHV-12, blaOXA-1, blaTEM-1B	-	mphA	catA2, floR	qnrB18	-	sul1, sul2	tetD, tetA	dfrA17	mcr-9	arsD, arsR, arsC, arsB, terF, terE, terD, terC, terB, terA, pcoE, pcoS	sugE, qacE	phnC, phnD, phnH, phnE, phnF, phnI, phnJ, phnK, phnM	IncC, IncHI2, IncHI2A		252
KI391984	GCA_000158355.2	30_2	Not informed	Human	Not informed	5,023,211	51.8	Not informed	Not informed	Not informed	Not informed	Not informed	Not informed	-	blaCMY-13	-	-	-	qnrB18	-	-	-	-	-	arsA, arsC, arsB, arsD, arsR, arsH, pstC, pstA, pstB, terA, terB, terC, terD, terE, terF, silB, silC, silP, silF, silR, silS, silE, silF, pcoC, pcoR, pcoS	sugE, acrA, emrD, tolC	phnC, phnD, phnH, phnE, phnF, phnI, phnJ, phnK, phnM	RepA_1_pKPC-CAV1321		novel
CP069773.1	GCA_016893925.1	Colony224	Thailand	Food	2019	5,079,742	52.7	Not informed	Not informed	Not informed	Not informed	Not informed	Not informed	-	blaCMY-49	-	-	-	qnrB23	-	-	-	-	-	-	sugE	phnC, phnD, phnH, phnE, phnF, phnI, phnJ, phnK, phnM	ND		novel
CP012554	GCA_001281005.1	P10159	China	Human (Urine)	2013	5,080,321	51.7	70	24	7	4898	178	178	-	blaCMY-49	-	-	-	qnrB1, gyrA (S83l), parC (S80l)	-	-	-	-	-	arsC, arsB, arsD, arsR, pstC, pstA, pstB, silA, silB, silC, silP, silF, silR, silS, silE, pcoE, pcoS, pcoR, pcoC	sugE, acrA, emrD, tolC, yjiO	phnC, phnD, phnH, phnE, phnF, phnI, phnJ, phnK, phnM	-	The organism was changed from 'Citrobacter freundii' to 'Citrobacter portucalensis' in October 2018	252
NZ_JAIFPJ000000000.1	GCA_019659965.1	CF-15-2-165	China	Human	2015	5,426,502	51.4	Not informed	Not informed	Not informed	Not informed	Not informed	Not informed	-	blaCMY-49, blaNDM-1, blaSHV-12	-	-	-	qnrB1	-	-	-	-	-	arsA, arsD, arsR, arsC, arsB, silA, silB, silC, silP, silF, silR, silS, silE, terF, terE, terD, terC, terB, terA, pcoS, pcoR, pcoC	sugE	phnC, phnD, phnH, phnE, phnF, phnI, phnJ, phnK, phnM	Col (pHAD28), IncHI2, IncHI2A, IncX3		252
VKMU01000116	GCA_014855945.1	CF14655	Germany	Environmental (Salad kitchen drain)	2014	5,355,337	51.6	72	7	9	5423	166	166	aph(6)-Id, aph(3'')-Ib, aac(6')-Ib-cr, aac(3)-IId	blaCMY-49, blaTEM-1B, blaKPC-2, blaOXA-1	-	mphA	catB3	qnrB1, qnrB2	arr-3	sul1	-	dfrA19	-	arsA, arsC, arsB, arsD, arsR, pstC, pstA, pstB, silA, silB, silC, silP, silF, silR, silS, silE, mer operon (merRTDE), pcoE, pcoS, pcoR, pcoC	sugE, acrA, emrD, tolC, yjiO, qacE	phnC, phnD, phnH, phnE, phnF, phnI, phnJ, phnK, phnM	ColRNAI_1, Col440II_1, RepA_1_pKPC-CAV1321, IncN_1		252
VKNA01000110	GCA_014856095.1	CF13066	Germany	Human (Rectal swab)	2014	5,354,230	51.6	76	11	9	5424	165	165	aph(6)-Id, aph(3'')-Ib, aac(6')-Ib-cr, aac(3)-IId	blaCMY-49, blaTEM-1B, blaKPC-2, blaOXA-1	-	mphA	catB3	qnrB1, qnrB2	arr-3	sul1	-	dfrA19	-	arsA, arsC, arsB, arsD, arsR, pstC, pstA, pstB, silA, silB, silC, silP, silF, silR, silS, silE, mer operon (merRTDE), pcoE, pcoS, pcoR, pcoC	sugE, acrA, emrD, tolC, yjiO, qacE	phnC, phnD, phnH, phnE, phnF, phnI, phnJ, phnK, phnM	ColRNAI_1, Col440II_1, RepA_1_pKPC-CAV1321, IncN_1		252
VKMC01000109	GCA_014855645.1	CF11993	Germany	Human (Anal swab)	2014	5,420,254	51.4	74	5	9	5495	151	151	aph(6)-Id, aph(3'')-Ib, aac(6')-Ib-cr, aac(3)-IId	blaCMY-49, blaTEM-1B, blaKPC-2, blaOXA-1	-	mphA	catB3	qnrB1, qnrB2, qnrS1	arr-3	sul1	-	dfrA19	-	arsA, arsC, arsB, arsD, arsR, pstC, pstA, pstB, silA, silB, silC, silP, silF, silR, silS, silE, pcoE, pcoS, pcoR, pcoC, merD, merE, merR, merT	sugE, acrA, emrD, tolC, yjiO, qacE	phnC, phnD, phnH, phnE, phnF, phnI, phnJ, phnK, phnM	Col440II_1, ColRNAI_1, RepA_1_pKPC-CAV1321, IncN_1		252
VKMZ01000118	GCA_014856075.1	CF13069	Germany	Human (Rectal swab)	2014	5,354,582	51.6	74	6	7	5412	150	150	aph(6)-Id, aph(3'')-Ib, aac(6')-Ib-cr, aac(3)-IId	blaCMY-49, blaTEM-1B, blaKPC-2, blaOXA-1	-	mphA	catB3	qnrB1, qnrB2	arr-3	sul1	-	dfrA19	-	arsA, arsC, arsB, arsD, arsR, pstC, pstA, pstB, silA, silB, silC, silP, silF, silR, silS, silE, mer operon (merRTDE), pcoE, pcoS, pcoR, pcoC	sugE, acrA, emrD, tolC, yjiO, qacE	phnC, phnD, phnH, phnE, phnF, phnI, phnJ, phnK, phnM	ColRNAI_1, RepA_1_pKPC-CAV1321, IncN_1		252
VKMS01000111	GCA_014855985.1	CF16680	Germany	Environmental (Kitchen drain gutter floor)	2014	5,348,794	51.5	75	8	9	5416	178	178	aph(6)-Id, aph(3'')-Ib, aac(6')-Ib-cr, aac(3)-IId	blaCMY-49, blaTEM-1B, blaKPC-2, blaOXA-1	-	mphA	catB3	qnrB1, qnrB2	arr-3	sul1	-	dfrA19	-	arsA, arsC, arsB, arsD, arsR, pstC, pstA, pstB, silA, silB, silC, silP, silF, silR, silS, silE, pcoE, pcoS, pcoR, pcoC	sugE, acrA, emrD, tolC, yjiO, qacE	phnC, phnD, phnH, phnE, phnF, phnI, phnJ, phnK, phnM	ColRNAI_1, Col440II_1, ColRNAI_1, RepA_1_pKPC-CAV1321, IncN_1		252
VKMB01000109	GCA_014855595.1	CF12637	Germany	Human (Groin swab)	2014	5,362,102	51.6	75	6	9	5438	162	162	aph(6)-Id, aph(3'')-Ib, aac(6')-Ib-cr, aac(3)-IId	blaCMY-49, blaTEM-1B, blaKPC-2, blaOXA-1	-	mphA	catB3	qnrB1, qnrB2	arr-3	sul1	-	dfrA19	-	arsA, arsC, arsB, arsD, arsR, pstC, pstA, pstB, silA, silB, silC, silP, silF, silR, silS, silE, mer operon (merRTDE), pcoE, pcoS, pcoR, pcoC	sugE, acrA, emrD, tolC, yjiO, qacE	phnC, phnD, phnH, phnE, phnF, phnI, phnJ, phnK, phnM	ColRNAI_1, Col440II_1, RepA_1_pKPC-CAV1321, IncN_1		252
VKMX01000101	GCA_014856035.1	CF13143	Germany	Human (Rectal swab)	2014	5,106,627	51.8	75	7	8	5131	151	151	aph(6)-Id, aph(3'')-Ib, aac(6')-Ib-cr, aac(3)-IId	blaCMY-49, blaTEM-1B, blaKPC-2, blaOXA-1	-	mphA	catB3	qnrB1, qnrB2	arr-3	sul1	-	dfrA19	-	arsA, arsC, arsB, arsD, arsR, pstC, pstA, pstB, silA, silB, silC, silP, silF, silR, silS, silE, pcoE, pcoS, pcoR, pcoC	sugE, acrA, emrD, tolC, yjiO, qacE	phnC, phnD, phnH, phnE, phnF, phnI, phnJ, phnK, phnM	ColRNAI_1, Col440II_1, IncN_1		252
VKMW01000116	GCA_014856005.1	CF13479	Germany	Human (Rectal swab)	2014	5,364,350	51.6	74	6	8	5427	159	159	aph(6)-Id, aph(3'')-Ib, aac(6')-Ib-cr, aac(3)-IId	blaCMY-49, blaTEM-1B, blaKPC-2, blaOXA-1	-	mphA	catB3	qnrB1, qnrB2	arr-3	sul1	-	dfrA19	-	arsA, arsC, arsB, arsD, arsR, pstC, pstA, pstB, silA, silB, silC, silP, silF, silR, silS, silE, mer operon (merRTDE), pcoE, pcoS, pcoR, pcoC	sugE, acrA, emrD, tolC, yjiO, qacE	phnC, phnD, phnH, phnE, phnF, phnI, phnJ, phnK, phnM	RepA_1_pKPC-CAV1321, ColRNAI_1, Col440II_1, IncN_1		252
NZ_CP078551.1	GCA_019265365.1	Colony249	Thailand	Food	2019	4,998,595	52.4	Not informed	Not informed	Not informed	Not informed	Not informed	Not informed	-	blaCMY-129-like	-	-	-	qnrB15	-	-	-	-	-	-	sugE	phnC, phnD, phnH, phnE, phnF, phnI, phnJ, phnK, phnM	ND		novel
CP044098	GCA_008693605.1	FDAARGOS_617	USA	Human	Not informed	4,929,340	52.1	85	25	6	4649	52	52	-	blaCMY-86	-	-	-	qnrB30	-	-	-	-	-	arsC, arsB, arsD, arsR, arsH, pstC, pstA, pstB	sugE, acrA, emrD, tolC, yjiO	phnC, phnD, phnH, phnE, phnF, phnI, phnJ, phnK, phnM	repUS2_1_repA(pBI143)		3
KI929265	GCA_000521945.1	UCI32	USA	Human (Urine)	Not informed	4,947,895	52.1	Not informed	Not informed	Not informed	Not informed	Not informed	Not informed	-	blaCMY-86	-	-	-	qnrB30	-	-	-	-	-	arsA, arsC, arsB, arsD, arsR, arsH, pstC, pstA, pstB, terB	sugE, acrA, emrD, tolC, yjiO	phnC, phnD, phnH, phnE, phnF, phnI, phnJ, phnK, phnM	-		3
CP048388.1	GCA_018279205.1	PNUCL1	South Korea	Environmental	Not informed	4,825,730	51.9	Not informed	Not informed	Not informed	Not informed	Not informed	Not informed	-	blaCMY-71-like	-	-	-	qnrB17	-	-	-	-	-	arsB, arsC, arsD, arsR	sugE	phnC, phnD, phnH, phnE, phnF, phnI, phnJ, phnK, phnM	ND		novel
VTZD01000001.1	GCA_008370135.1	TV06	Brazil	Animal (Green turtle cloacal swab)	2017	5,357,700	51.5	60	11	9	5367	182	182	aph(3')-VIa, aph(6)-Id, aac(6')-Ib-cr, ant(3'')-Ia, aac(3)-IIa, aph(3'')-Ib	blaCMY-129-like, blaCTX-M-15, blaTEM-1B, blaOXA-1	fosA7	-	catA1	qnrB6, gyrA (S83l), parC (S80l)	-	sul1, sul2	tetA	dfrA1, dfrA14	-	arsA, arsC, arsB, arsD, arsR, pstC, pstA, pstB, silA, silB, silC, silP, silF, silR, silS, silE, merR, mer operon (merABCDEPTR), terB, terC, terD, terE, terF, pcoE, pcoS, pcoR, pcoC	sugE, acrA, emrD, tolC, qacEdelta1	phnC, phnD, phnH, phnE, phnF, phnI, phnJ, phnK, phnM	IncHI2_1, RepA_1_pKPC-CAV1321, IncHI2A_1		novel
PJEP01000018	GCA_002843195.2	MBTC-1222	Nigeria	Food (Uziza leaves)	2017	4,881,935	52.0	74	7	9	4824	131	131	aph(6)-Id	blaCMY-127, blaTEM-1B	-	-	catA2	qnrB77	-	sul2	tetA	dfrA14	-	arsA, arsC, arsB, arsD, arsR, pstC, pstA, pstB	sugE, acrA, emrD, tolC	phnC, phnD, phnH, phnE, phnF, phnI, phnJ, phnK, phnM	ColRNAI_1		45
JADPFF010000010	GCA_015668205.1	1001302B_160321_C4	USA	Human (Stool)	2016	4,813,189	51.8	Not informed	Not informed	Not informed	Not informed	Not informed	Not informed	-	blaCMY-129-like	-	-	-	qnrB76	-	-	-	-	-	pstC, pstA, pstB	sugE, acrA, emrD, tolC	phnC, phnD, phnH, phnE, phnF, phnI, phnJ, phnK, phnM	-		novel
NZ_VDAD00000000.1	GCA_019584605.1	EC_47	Nigeria	Environmental	2017	4,851,734	52	79	14	10	4804	184	184	-	blaCMY-129-like, blaTEM-1C	-	-	-	qnrB17	-	sul1	tetA	dfrA1	-	arsA, arsD, arsR, silA, silB, silC, silP, silF, silR, silS, silE, arsB, merR, pcoE, pcoS, pcoR, pcoC	sugE	phnC, phnD, phnH, phnE, phnF, phnI, phnJ, phnK, phnM	IncFIB (K), IncR		novel
NZ_VDAE00000000.1	GCA_019584545.1	EC_49	Nigeria	Environmental	2017	4,846,480	52.1	80	19	10	4792	189	189	-	blaCMY-129-like, blaTEM-1C	-	-	-	qnrB17	-	sul1	tetA	dfrA1	-	silA, silB, silC, silP, silF, silR, silS, silE, arsA, arsD, arsR, arsB, merR, pcoE	sugE, qacEdelta1	phnC, phnD, phnH, phnE, phnF, phnI, phnJ, phnK, phnM	IncFIB (K), IncR		novel
CP039327	GCA_004801555.1	Effluent_1	United Kingdom	Environmental (Treated sewage effluent)	2016	5,213,846	52.1	83	25	9	5061	147	147	-	blaCMY-39	-	-	-	qnrB6	-	-	-	-	-	arsA, arsR, arsC, arsD, arsB, pstC, pstA, pstB	emrD, sugE, acrA, tolC	phnC, phnD, phnH, phnE, phnF, phnI, phnJ, phnK, phnM	IncR_1, IncFIB(K)_1_Kpn3, ColRNAI_1, Col440II_1		novel
NZ_JAFHQF000000000.1	GCA_018446035.1	sc18412783	Germany	Human	2018	4,994,667	51.8	Not informed	Not informed	Not informed	Not informed	Not informed	Not informed	aac(3)-IId, aac(6')-Ib-cr, aph(3'')-Ib, aph(6)-Id	blaCMY-39, blaKPC-2, blaTEM-1B, blaOXA-1	-	mphA	catB3	qnrB2	arr-3	sul1		dfrA19	-	silA, silB, silC, silP, silF, silR, silS, silE, pcoE, pcoS, pcoR, pcoC	sugE	phnC, phnD, phnH, phnE, phnF, phnI, phnJ, phnK, phnM	IncN		novel
CADCYZ010000001	GCA_902807305.1	PBIO1950	Rwanda	Animal (Musca domestica)	2014	5,262,004	51.7	Not informed	Not informed	Not informed	Not informed	Not informed	Not informed	aadA2, ant(3'')-Ia, aph(3'')-Ib, aph(6)-Id, aac(3)-IIa, aac(6')-Ib-cr, aadA5	blaCMY-77-like, blaOXA-10, blaCTX-M-15, blaOXA-1, blaTEM-1B	-	-	catA1, catB2	qnrB6, gyrA (S83l), parC (S80l)	arr-3	sul1, sul2	tetA	dfrA14, dfrA16, dfrA17	-	arsA, arsC, arsB, arsD, arsR, pstC, pstA, pstB	sugE, acrA, emrD, tolC, qacE	phnC, phnD, phnH, phnE, phnF, phnI, phnJ, phnK, phnM	RepA_1_pKPC-CAV1321, ColRNAI_1	The organism was changed from 'Citrobacter freundii' to 'Citrobacter portucalensis' in July 2020	328
CADCYR010000001	GCA_902807235.1	PBIO1938	Rwanda	Animal (Musca domestica)	2014	5,144,655	51.7	Not informed	Not informed	Not informed	Not informed	Not informed	Not informed	aadA2, ant(3'')-Ia, aac(3)-IIa, aac(6')-Ib-cr, aadA5	blaCMY-77-like, blaTEM-1B, blaOXA-10, blaCTX-M-15, blaOXA-1	-	-	catA1, catB2	qnrB6, gyrA (S83l), parC (S80l)	arr-3	sul1	tetA	dfrA16, dfrA17	-	arsA, arsC, arsB, arsD, arsR, pstC, pstA, pstB	sugE, acrA, emrD, tolC, qacE	phnC, phnD, phnH, phnE, phnF, phnI, phnJ, phnK, phnM	RepA_1_pKPC-CAV1321	The organism was changed from 'Citrobacter freundii' to 'Citrobacter portucalensis' in July 2020	328
MCOM01000001	GCA_001880775.1	CF4_ST90	Spain	Human	2010	5,302,284	51.8	75	3	8	5082	86	4910	aac(3)-IId, ant(3'')-Ia, aadA2	blaCMY-77, blaTEM-1B, blaVIM-1	-	mphA, mphE, msrE	catA1, catA2, catB3	qnrB6, gyrA (S83l), parC (S80l)	-	sul1, sul2	tetD	dfrA12, dfrB1	-	arsA, arsC, arsB, arsD, arsR, pstC, pstA, pstB, merR, mer operon (merABCDEPTR)	sugE, acrA, emrD, tolC, qacE	phnC, phnD, phnH, phnE, phnF, phnI, phnJ, phnK, phnM	IncFIB(pHCM2)_1_pHCM2, IncL/M(pOXA-48)_1_pOXA-48, IncFIB(pB171)_1_pB171	The organism was changed from 'Citrobacter freundii' to 'Citrobacter portucalensis' in October 2018	328
NZ_JAIFRC000000000.1	GCA_019661085.1	CF-13-34	China	Human	2013	5,210,011	51.9	Not informed	Not informed	Not informed	Not informed	Not informed	Not informed	aac(3)-IId, aadA2	blaCMY-77, blaNDM-1, blaSHV-12, blaTEM-1B	-	mphA	-	qnrB6	-	sul1, sul2	tetD	dfrA12	-	arsA, arsB, arsC, arsD, merR	sugE	phnC, phnD, phnH, phnE, phnF, phnI, phnJ, phnK, phnM	IncX3		328
SWGW01000101	GCA_013169475.1	C1-154	Colombia	Human (Oropharyngeal swab)	2014	5,550,425	51.8	Not informed	Not informed	Not informed	Not informed	Not informed	Not informed	aadA16, aac(6')-Ib-cr, aadA2	blaCMY-77, blaKPC-2	-	mphA	-	qnrB6, qnrB19, gyrA (S83l), parC (S80l)	arr-3	sul1, sul2	tetD	dfrA12, dfrA27	-	arsA, arsC, arsB, arsD, arsR, pstC, pstA, pstB	sugE, acrA, emrD, tolC, qacE	phnC, phnD, phnH, phnE, phnF, phnI, phnJ, phnK, phnM	IncHI1A(CIT)_1_pNDM-CIT, IncHI1B(CIT)_1_pNDM-CIT, IncX5_2, IncN_1, IncFIB(pB171)_1_pB171		328
VTTW01000016	GCA_008364645.1	C10	Germany	Food (Chives)	2015	4,866,670	51.9	75	9	8	4688	97	97	-	blaCMY-53	-	-	-	qnrB9	-	-	tetD	-	-	arsC, arsB, arsD, arsR, pstC, pstA, pstB, silA, silB, silC, silP, silF, silR, silS, silE, pcoE, pcoS, pcoR, pcoC	sugE, acrA, emrD, tolC, yjiO	phnC, phnD, phnH, phnE, phnF, phnI, phnJ, phnK, phnM	-		novel
LR134214	GCA_900636015.1	NCTC11104	Not informed	Not informed	1900/1976	4,694,654	52.1	85	25	6	116	213	213	-	blaCMY-34	-	-	-	qnrB9	-	-	-	-	-	arsA, arsC, arsB, arsD, arsR, pstC, pstA, pstB	sugE, acrA, emrD, tolC, yjiO	phnC, phnD, phnH, phnE, phnF, phnI, phnJ, phnK, phnM	-	The organism was changed from 'Escherichia coli' to 'Citrobacter portucalensis' in July 2020	597
JAANNC010000010	GCA_011603985.1	MM2020_5	Denmark	Animal (Earthworm gut)	2019	4,872,248	52.0	81	16	6	4758	95	95	-	blaCMY-34	-	-	-	qnrB9	-	-	-	-	-	arsA, arsC, arsB, arsD, arsR, pstC, pstA, pstB	sugE, acrA, emrD, tolC, yjiO	phnC, phnD, phnH, phnE, phnF, phnI, phnJ, phnK, phnM	-		novel
CP043009	GCA_008086465.1	WCHCP085039	China	Human	2014	4,916,516	51.9	83	25	6	4654	67	67	aph(6)-Id, aph(3'')-Ib, aadA2	blaCMY-34, blaKPC-2	-	-	-	qnrB9, gyrA (S83l)	-	sul1	-	dfrA12	-	arsA, arsC, arsB, arsD, arsR, arsH, pstC, pstA, pstB, terB, silB, silF, silC, silS, silE	sugE, acrA, emrD, tolC, yjiO, qacEdelta1	phnC, phnD, phnH, phnE, phnF, phnI, phnJ, phnK, phnM	IncFIB(K)_1_Kpn3		17
NZ_JAIFQL000000000.1	GCA_019660715.1	CF-15-43	China	Human	2015	4,925,304	51.9	Not informed	Not informed	Not informed	Not informed	Not informed	Not informed	aac(3)-IId, aadA2	blaCMY-34, blaNDM-1, blaCTX-M-3, blaSHV-12, blaTEM-1B	-	mphA	-	qnrB9, qnrS2	-	sul1	tetD	dfrA12	-	merR	sugE	phnC, phnD, phnH, phnE, phnF, phnI, phnJ, phnK, phnM	IncX3		17
NZ_JAIFQK000000000.1	GCA_019660705.1	CF-15-2-98	China	Human	2015	4,925,148	51.9	Not informed	Not informed	Not informed	Not informed	Not informed	Not informed	aac(3)-IId, aadA2	blaCMY-34, blaNDM-1, blaCTX-M-3, blaSHV-12, blaTEM-1B	-	mphA	-	qnrB9, qnrS2	-	sul1	tetD	dfrA12	-	merR	sugE	phnC, phnD, phnH, phnE, phnF, phnI, phnJ, phnK, phnM	IncX2		17
VEOS01000001	GCA_016133805.1	NJGLYY3839-CR	China	Human (Sputum)	2015	5,218,246	51.8	77	14	6	5245	154	154	aph(6)-Id, aph(3'')-Ib, aac(6')-Ib-cr	blaCMY-34-like, blaNDM-1, blaOXA-1, blaSHV-12	-	-	catB3	qnrB9, qnrA1, gyrA (S83l), parC (S80l)	arr-3	sul1	tetA	-	-	pstC, pstA, pstB, terA, terB, terC, terD, terE, terF, mer operon (merRTDE)	sugE, acrA, emrD, tolC, qacE, yjiO	phnC, phnD, phnH, phnE, phnF, phnI, phnJ, phnK, phnM	IncHI1B(CIT)_1_pNDM-CIT, IncHI1A(CIT)_1_pNDM-CIT, IncX3_1, ColRNAI_1, ColpVC_1, Col(MG828)_1		165
CP069766.1	GCA_016893785.1	Colony243	Thailand	Food	2019	5,084,410	52.7	Not informed	Not informed	Not informed	Not informed	Not informed	Not informed	-	blaCMY-34-like	-	-	-	qnrB9	-	-	-	-	-	arsD, arsR	sugE	phnC, phnD, phnH, phnE, phnF, phnI, phnJ, phnK, phnM	ND		novel
VTTX01000052	GCA_008364895.1	C12	Germany	Food (Salad)	2015	5,364,016	51.7	72	5	6	5285	174	174	-	blaCMY-34-like	-	-	-	-	-	sul2	tetD	-	-	arsA, arsC, arsB, arsD, arsR, arsH, pstC, pstA, pstB, terA, terB, terC, terD, terE, terF, silE	sugE, acrA, emrD, tolC, qacE, yjiO	phnC, phnD, phnH, phnE, phnF, phnI, phnJ, phnK, phnM	IncHI1B(CIT)_1_pNDM-CIT, IncHI1A(CIT)_1_pNDM-CIT, IncFIB(pHCM2)_1_pHCM2, IncN2_1, IncFIB(K)_1_Kpn3, IncFII(Yp)_1_Yersenia		novel
RZIH01000001	GCA_003990165.1	CQ-CP1	China	Animal (Andrias davidianus, Chinese giant salamander)	2017	5,006,960	51.8	64	3	5	4924	130	130	ant(3'')-Ia	blaCMY-35, blaTEM-1A,	-	-	-	qnrB32, qnrS1, gyrA (S83l), parC (S80l)	-	-	-	dfrA1	-	arsC, arsB, arsD, arsR, pstC, pstA, pstB, silA, silB, silC, silP, silF, silR, silS, silE, pcoE, pcoS, pcoR, pcoC	sugE, acrA, emrD, tolC	phnC, phnD, phnH, phnE, phnF, phnI, phnJ, phnK, phnM	IncR_1		170
NZ_CP078550.1	GCA_019265345.1	Colony275	Thailand	Food	Not informed	4,998,595	52.3	Not informed	Not informed	Not informed	Not informed	Not informed	Not informed	-	blaCMY-2	-	-	-	qnrB9	-	-	-	-	-	-	sugE	phnC, phnD, phnH, phnE, phnF, phnI, phnJ, phnK, phnM	ND		novel
NZ_JAFHEK000000000.1	GCA_018423215.1	Survcare308	Germany	Human	2019	5,125,168	51.9	Not informed	Not informed	Not informed	Not informed	Not informed	Not informed	aac(3)-IIa, aac(6')-Ib-cr, aadA5	blaCMY-2, blaNDM-5, blaCTX-M-15, blaOXA-1, blaTEM-1B	-	mphA	-	qnrB9	-	sul1	tetB	dfrA17	-	silA, silB, silC, silP, silF, silR, silS, silE, mer operon (merRTPCADE), pcoE, pcoS, pcoR, pcoC, sitA, sitB, sitC	sugE, qacE	phnC, phnD, phnH, phnE, phnF, phnI, phnJ, phnK, phnM	IncFIA, IncFIB (AP001918), IncFII		408
VTTS01000019	GCA_008364725.1	C4	Germany	Food (Carrots)	2015	4,999,469	51.9	77	8	8	4847	122	122	-	blaCMY-2	-	-	-	qnrB32	-	-	tetA, tetD	-	-	arsC, arsB, arsD, arsR, arsH, pstC, pstA, pstB	sugE, acrA, emrD, tolC	phnC, phnD, phnH, phnE, phnF, phnI, phnJ, phnK, phnM	IncR_1		novel
AP022378	GCA_010319905.2	IOMTU157	Nepal	Human	2012	5,161,296	52.0	83	25	8	4982	138	138	aac(6')-Ib-cr, aac(3)-IIa, aph(6)-Id, aph(3'')-Ib, ant(3'')-Ia	blaCMY-4, blaNDM-1, blaCTX-M-15, blaOXA-1, blaTEM-1B	-	mphE	-	qnrB1, qnrB9, gyrA (S83l), parC (S80l)	-	sul1, sul2	tetA	dfrA12, dfrA14	mcr-9	arsC, arsB, arsD, arsR, arsH, pstC, pstA, pstB, silA, silB, silC, silP, silF, silR, silS, silE, merR, pcoE, pcoS, pcoR, pcoC	sugE, acrA, emrD, tolC, qacEdelta1	phnC, phnD, phnH, phnE, phnF, phnI, phnJ, phnK, phnM	IncA/C2_1		641
CP046348	GCA_009730355.1	FDAARGOS_738	USA	Human (Inflamed biopsy tissue from sigmoid colon)	Not informed	5,162,652	52.1	86	25	6	4936	47	47	-	blaCMY-25-like	-	-	-	qnrB9	-	-	-	-	-	arsC, arsB, arsD, arsR, pstC, pstA, pstB, silA, silB, silC, silP, silF, silR, silS, silE, mer operon (merRTPCADE)	sugE, acrA, emrD, tolC	phnC, phnD, phnH, phnE, phnF, phnI, phnJ, phnK, phnM	IncFII(S)_1, IncFII(SARC14)_1_SARC14, Col440II_1, Col440I_1		novel
JH414876	GCA_000238735.1	4_7_47CFAA	Not informed	Human	Not informed	5,122,674	52.1	Not informed	Not informed	Not informed	Not informed	Not informed	Not informed	-	blaCMY-25-like	-	-	-	qnrB9	-	-	-	-	-	arsC, arsB, arsD, arsR, pstC, pstA, pstB, mer operon (merRTPCADE), silR, silA, silP	sugE, acrA, emrD, tolC	phnC, phnD, phnH, phnE, phnF, phnI, phnJ, phnK, phnM	IncFII(SARC14)_1_SARC14, IncFII(S)_1	The organism was changed from 'Citrobacter freundii 4_7_47CFAA' to 'Citrobacter portucalensis' in October 2018	novel
AP022399	GCA_015135215.1	STW0522-30	Japan	Environmental (Hospital sewage)	2018	5,402,558	51.7	82	25	7	5218	190	190	aph(3')-Ia, aph(6)-Id, aph(3'')-Ib, aadA2	blaCMY-34-like, blaGES-4	-	mphA	-	qnrB9, gyrA (S83l)	-	-	-	-	-	arsA, arsC, arsB, arsD, arsR, pstC, pstA, pstB, merR, mer operon (merRTPCADE)	sugE, acrA, emrD, tolC	phnC, phnD, phnH, phnE, phnF, phnI, phnJ, phnK, phnM	IncA/C2_1, IncFIA(HI1)_1_HI1		143
AP022494	GCA_015137255.1	STN0717-36	Japan	Environmental (Hospital sewage)	2018	5,372,530	51.9	82	25	7	5185	170	170	aph(3')-Ia, aph(6)-Id, aph(3'')-Ib, aadA2	blaCMY-34-like, blaGES-4	-	mphA	-	qnrB9, gyrA (S83l)	-	-	-	-	-	arsA, arsC, arsB, arsD, arsR, pstC, pstA, pstB, merR, mer operon (merRTPCADE)	sugE, acrA, emrD, tolC	phnC, phnD, phnH, phnE, phnF, phnI, phnJ, phnK, phnM	IncA/C2_1, Col440I_1, IncFIA(HI1)_1_HI1		143
AP022486	GCA_015137095.1	STN0717-27	Japan	Environmental (Hospital sewage)	2018	5,302,483	51.6	83	25	7	5120	150	150	aph(6)-Id, aph(3'')-Ib, aadA2	blaCMY-34-like	-	-	-	qnrB9, gyrA (S83l)	-	-	-	-	-	arsC, arsB, arsD, arsR, pstC, pstA, pstB, silA, silB, silC, silP, silF, silR, silS, silE, pcoE, pcoS, pcoR ,pcoC	sugE, acrA, emrD, tolC	phnC, phnD, phnH, phnE, phnF, phnI, phnJ, phnK, phnM	IncA/C2_1, IncFII(pECLA)_1_pECLA, IncFIB(pECLA)_1_pECLA, ColRNAI_1, Col440II_1		novel
AP022389	GCA_015134935.1	STW0522-26	Japan	Environmental (Hospital sewage)	2018	5,284,538	51.7	78	25	7	5098	152	152	aph(6)-Id, aph(3'')-Ib, aadA2	blaCMY-34-like	-	-	-	qnrB9, gyrA (S83l)	-	-	-	-	-	arsC, pstC, pstA, pstB, silA, silB, silC, silP, silF, silR, silS, silE, pcoE, pcoS, pcoR, pcoC	sugE, acrA, emrD, tolC	phnC, phnD, phnH, phnE, phnF, phnI, phnJ, phnK, phnM	IncFIB(pECLA)_1_pECLA, IncFII(pECLA)_1_pECLA, IncA/C2_1, Col440I_1		novel
AP022513	GCA_015138175.1	STN0717-72	Japan	Environmental (Hospital sewage)	2018	5,405,390	51.7	82	25	7	5232	209	209	aph(3')-Ia, aph(6)-Id, aph(3'')-Ib, aadA2	blaCMY-34-like, blaGES-4	-	mphA	-	qnrB9, gyrA (S83l)	-	-	-	-	-	arsA, arsC, arsB, arsD, arsR, pstC, pstA, pstB, silA, silB, silC, silP, silF, silR, silS, silE, mer operon (merRTPCADE), pcoE, pcoS, pcoR, pcoC	sugE, acrA, emrD, tolC	phnC, phnD, phnH, phnE, phnF, phnI, phnJ, phnK, phnM	IncA/C2_1, IncFIB(K)_1_Kpn3		143
AP022394	GCA_015135075.1	STW0522-27	Japan	Environmental (Hospital sewage)	2018	5,424,327	51.8	77	25	7	5258	230	230	aph(3')-Ia, aph(6)-Id, aph(3'')-Ib, aadA2	blaCMY-34-like, blaGES-4	-	mphA	-	qnrB9, gyrA (S83l)	-	-	-	-	-	arsA, arsC, arsB, arsD, arsR, pstC, pstA, pstB, silA, silB, silC, silP, silF, silR, silS, silE, mer operon (merRTPCADE), pcoE, pcoS, pcoR, pcoC	sugE, acrA, emrD, tolC	phnC, phnD, phnH, phnE, phnF, phnI, phnJ, phnK, phnM	IncA/C2_1, IncFIB(K)_1_Kpn3		143
* MLST was based on Citrobacter spp database at https://pubmlst.org/organisms/citrobacter-spp
