# Supplementary material for: Phylogeographical Landscape of Citrobacter portucalensis Carrying Clinically Relevant Resistomes
Source: Microbiol Spectr. 2022 Mar 31;10(2):e01506-21. doi: 10.1128/spectrum.01506-21 (PMC9045157; doi:10.1128/spectrum.01506-21)
Supplement: SUPPLEMENTAL FILE 2 — Supplemental material. Download SPECTRUM01506-21_Supp_2_seq5.xlsx, XLSX file, 0.04 MB [file spectrum01506-21_supp_2_seq5.xlsx]

## Sheet: Matrix_SNP_citro
Table S2. Matrix of SNP-based phylogeny analysis of Citrobacter portucalensis
Assemby accession (Strain) Country	GCA_000158355.2 (30_2) Not informed	GCA_000238735.1 (4_7_47CFAA) Not informed	GCA_000521945.1 (UCI32) USA	GCA_001281005.1 (P10159) China	GCA_001867255.1 (CF1_ST89) Spain	GCA_001880775.1 (CF4_ST90) Spain	GCA_002042885.1 (A60) Portugal	GCA_002051555.1 (NR-12) Bangladesh	GCA_002215605.1 (30_2) Pakistan	GCA_002843195.2 (MBTC-1222) Nigeria	GCA_003471655.1 (AM17-37) China	GCA_003990165.1 (CQ-CP1) China	GCA_004801555.1 (Effluent_1) United Kingdom	GCA_008086465.1 (WCHCP085039) China	GCA_008364645.1 C10) Germany	GCA_008364725.1 (C4) Germany	GCA_008364895.1 (C12) Germany	GCA_008370125.1 (Tv13) Brazil	GCA_008370135.1 (TV06) Brazil	GCA_008693605.1 (FDAARGOS_617) USA	GCA_009648235.1 (MF19) China	GCA_009730355.1 (FDAARGOS_738) USA	GCA_010319905.2 (IOMTU157) Nepal	GCA_011603985.1 (MM2020_5) Denmark	GCA_013169475.1 (C1-154) Colombia	GCA_013345705.1 (MBL) USA	GCA_014855595.1 (CF12637) Germany	GCA_014855645.1 (CF11993) Germany	GCA_014855945.1 (CF14655) Germany	GCA_014855985.1 (CF16680) Germany	GCA_014856005.1 (CF13479) Germany	GCA_014856035.1 (CF13143) Germany	GCA_014856075.1 (CF13069) Germany	GCA_014856095.1 (CF13066) Germany	GCA_015134935.1 (STW0522-26) Japan	GCA_015135075.1 (STW0522-27) Japan	GCA_015135215.1 (STW0522-30) Japan	GCA_015137095.1 (STN0717-27) Japan	GCA_015137255.1 (STN0717-36) Japan	GCA_015138175.1 (STN0717-72) Japan	GCA_015668205.1 (1001302B_160321_C4) USA	GCA_016133805.1 (NJGLYY3839-CR) China	GCA_016406035.1 (Sb-2) China	GCA_016892575.1(RIT 805) USA	GCA_016893785.1 (Colony243) Thailand	GCA_016893925.1 (Colony224) Thailand	GCA_018279205.1 (PNUCL1) South Korea	GCA_018423215.1 (Survcare308) Germany	GCA_018446035.1 (sc18412783) Germany
GCA_000158355.2 (30_2) Not informed	0	35837	20030	21137	22214	27459	22186	22499	22471	26193	1083	36009	27405	37500	37906	35770	37345	21297	25934	19975	22072	35842	35881	37593	27471	22048	21052	21090	21095	21076	21081	21076	21071	21087	35955	35904	35891	35943	35902	35904	26291	37648	22252	22127	37317	20623	26549	35904	27504
GCA_000238735.1 (4_7_47CFAA) Not informed	35837	0	31747	35967	36036	38201	35763	36043	35801	37242	35867	12470	38010	19818	20319	11342	19624	35932	37352	31660	35754	23	9934	19603	38221	35592	35891	35913	35888	35903	35890	35901	35902	35905	11772	11774	11724	11766	11762	11766	37542	19805	35749	35748	20235	36155	37457	11671	38226
GCA_000521945.1 (UCI32) USA	20030	31747	0	19872	20998	24746	20503	20877	20953	23712	20092	31944	24653	33099	33524	31844	32968	19741	23496	205	20898	31770	31783	33297	24756	20782	19706	19772	19717	19726	19705	19744	19725	19753	32002	31917	31898	31994	31923	31913	23787	33254	21168	20861	32592	19992	23905	31905	24810
GCA_001281005.1 (P10159) China	21137	35967	19872	0	22445	27691	22224	22687	22406	26416	21127	36238	27629	37677	37957	35981	37478	21391	26247	19817	22451	35974	35970	37795	27713	22023	343	283	330	327	344	305	326	294	36109	36047	36012	36101	36054	36046	26734	37775	22420	22047	37462	20608	26802	36103	27752
GCA_001867255.1 (CF1_ST89) Spain	22214	36036	20998	22445	0	26874	21893	21867	21950	25395	22225	36299	26758	37697	38166	35989	37631	22637	25310	20946	21675	36049	35944	37885	26892	21783	22382	22396	22386	22369	22389	22386	22389	22385	36129	36067	36035	36123	36072	36069	25582	37863	21595	21989	37627	22665	25778	36084	26931
GCA_001880775.1 (CF4_ST90) Spain	27459	38201	24746	27691	26874	0	26773	28300	28260	18020	27418	38488	12353	39679	40225	38161	39575	28029	18088	24676	28628	38212	38131	40023	56	28064	27638	27652	27628	27642	27627	27642	27641	27639	38334	38270	38269	38324	38267	38270	17877	39926	28686	28407	39591	27800	17653	38366	7428
GCA_002042885.1 (A60) Portugal	22186	35763	20503	22224	21893	26773	0	21979	21777	25418	22154	35914	26632	37387	37909	35756	37299	22358	24993	20440	21687	35768	35761	37608	26785	21673	22170	22190	22175	22181	22173	22184	22179	22179	35896	35832	35805	35886	35834	35830	25446	37578	21884	21956	37271	22420	25858	35877	26868
GCA_002051555.1 (NR-12) Bangladesh	22499	36043	20877	22687	21867	28300	21979	0	20904	26979	22457	36173	28198	37618	38054	36048	37535	22657	26727	20824	21127	36050	36034	37904	28316	21068	22621	22641	22626	22641	22620	22629	22631	22634	36146	36082	36066	36134	36080	36082	27031	37796	20975	21272	37510	23000	27315	36110	28305
GCA_002215605.1 (30_2) Pakistan	22471	35801	20953	22406	21950	28260	21777	20904	0	26751	22451	36095	28028	37519	37930	35915	37384	22596	26627	20892	20762	35808	35837	37601	28278	21009	22346	22358	22347	22336	22345	22356	22345	22351	35902	35836	35815	35892	35839	35842	26860	37618	20814	21055	37375	22614	27031	35949	28218
GCA_002843195.2 (MBTC-1222) Nigeria	26193	37242	23712	26416	25395	18020	25418	26979	26751	0	26133	37587	17646	38899	39438	37355	38826	26665	14549	23651	27155	37255	37207	39184	18046	26459	26354	26366	26344	26358	26353	26364	26359	26349	37447	37379	37360	37435	37379	37379	14961	39118	27213	26926	38795	26395	15799	37486	17961
GCA_003471655.1 (AM17-37) China	1083	35867	20092	21127	22225	27418	22154	22457	22451	26133	0	36073	27388	37525	37943	35811	37367	21254	25933	20035	22067	35870	35901	37602	27430	22066	21044	21082	21087	21068	21073	21068	21063	21079	35989	35938	35908	35977	35936	35938	26231	37704	22266	22203	37339	20621	26484	35942	27462
GCA_003990165.1 (CQ-CP1) China	36009	12470	31944	36238	36299	38488	35914	36173	36095	37587	36073	0	38299	20148	20649	12471	20046	36123	37587	31859	35914	12457	12444	19721	38508	35849	36165	36187	36163	36184	36160	36179	36172	36179	12824	12820	12786	12818	12816	12822	37903	20119	35951	35891	20649	36341	37807	12662	38520
GCA_004801555.1 (Effluent_1) United Kingdom	27405	38010	24653	27629	26758	12353	26632	28198	28028	17646	27388	38299	0	39546	39961	38033	39396	27878	17780	24588	28474	38019	37979	39737	12385	27726	27566	27582	27563	27572	27567	27576	27577	27569	38234	38175	38156	38226	38177	38175	17586	39668	28484	28203	39404	27702	17446	38171	12393
GCA_008086465.1 (WCHCP085039) China	37500	19818	33099	37677	37697	39679	37387	37618	37519	38899	37525	20148	39546	0	18500	19968	13388	37600	38927	33007	37460	19803	19655	17203	39697	37365	37579	37609	37595	37595	37586	37594	37592	37603	19896	19889	19863	19892	19893	19889	39208	13847	37531	37456	14244	37735	38963	19891	39674
GCA_008364645.1 (C10) Germany	37906	20319	33524	37957	38166	40225	37909	38054	37930	39438	37943	20649	39961	18500	0	20245	18655	38014	39498	33438	37887	20310	20225	18160	40243	37734	37870	37891	37868	37870	37866	37874	37874	37884	20304	20282	20244	20300	20278	20284	39712	18590	37903	37802	19358	38234	39534	20370	40179
GCA_008364725.1 (C4) Germany	35770	11342	31844	35981	35989	38161	35756	36048	35915	37355	35811	12471	38033	19968	20245	0	19764	35906	37339	31765	35741	11331	11263	19565	38181	35669	35911	35931	35906	35923	35906	35919	35922	35925	11642	11644	11533	11636	11632	11638	37610	19875	35818	35722	20374	36248	37463	10887	38237
GCA_008364895.1 (C12) Germany	37345	19624	32968	37478	37631	39575	37299	37535	37384	38826	37367	20046	39396	13388	18655	19764	0	37435	38861	32879	37317	19611	19685	17044	39593	37166	37409	37429	37411	37417	37410	37413	37414	37423	19822	19806	19774	19819	19806	19800	39121	12923	37422	37366	1492	37628	38908	19825	39553
GCA_008370125.1 (Tv13) Brazil	21297	35932	19741	21391	22637	28029	22358	22657	22596	26665	21254	36123	27878	37600	38014	35906	37435	0	26502	19694	22474	35939	35922	37742	28041	22294	21361	21353	21343	21354	21343	21349	21350	21341	36087	36018	35993	36073	36020	36018	26752	37705	22501	22394	37420	21829	27076	35942	27998
GCA_008370135.1 (TV06) Brazil	25934	37352	23496	26247	25310	18088	24993	26727	26627	14549	25933	37587	17780	38927	39498	37339	38861	26502	0	23432	26868	37363	37341	39232	18116	26375	26161	26191	26169	26185	26166	26171	26186	26176	37573	37510	37493	37563	37512	37510	14608	39219	26870	26677	38873	26370	15843	37548	18078
GCA_008693605.1 (FDAARGOS_617) USA	19975	31660	205	19817	20946	24676	20440	20824	20892	23651	20035	31859	24588	33007	33438	31765	32879	19694	23432	0	20848	31683	31698	33203	24686	20726	19651	19717	19662	19671	19650	19689	19670	19698	31919	31834	31815	31911	31840	31830	23721	33169	21112	20805	32497	19933	23838	31822	24750
GCA_009648235.1 (MF19) China	22072	35754	20898	22451	21675	28628	21687	21127	20762	27155	22067	35914	28474	37460	37887	35741	37317	22474	26868	20848	0	35761	35720	37577	28642	20902	22385	22399	22382	22394	22380	22389	22387	22390	35830	35753	35738	35818	35757	35755	27202	37528	20235	20816	37349	22767	27547	35850	28670
GCA_009730355.1 (FDAARGOS_738) USA	35842	23	31770	35974	36049	38212	35768	36050	35808	37255	35870	12457	38019	19803	20310	11331	19611	35939	37363	31683	35761	0	9917	19594	38232	35597	35898	35920	35895	35910	35897	35908	35909	35912	11759	11763	11713	11753	11751	11755	37549	19792	35760	35757	20222	36160	37464	11658	38235
GCA_010319905.2 (IOMTU157) Nepal	35881	9934	31783	35970	35944	38131	35761	36034	35837	37207	35901	12444	37979	19655	20225	11263	19685	35922	37341	31698	35720	9917	0	19529	38141	35649	35892	35912	35887	35899	35887	35902	35899	35906	11984	11971	11319	11978	11973	11970	37534	19662	35707	35732	20298	36184	37438	11571	38168
GCA_011603985.1 (MM2020_5) Denmark	37593	19603	33297	37795	37885	40023	37608	37904	37601	39184	37602	19721	39737	17203	18160	19565	17044	37742	39232	33203	37577	19594	19529	0	40040	37438	37716	37734	37716	37726	37711	37715	37715	37726	19594	19575	19544	19589	19579	19575	39371	17579	37626	37615	17807	37863	39284	19503	39989
GCA_013169475.1 (C1-154) Colombia	27471	38221	24756	27713	26892	56	26785	28316	28278	18046	27430	38508	12385	39697	40243	38181	39593	28041	18116	24686	28642	38232	38141	40040	0	28077	27648	27662	27638	27652	27637	27652	27651	27649	38350	38286	38285	38340	38283	38286	17889	39944	28701	28425	39609	27814	17679	38386	7444
GCA_013345705.1 (MBL) USA	22048	35592	20782	22023	21783	28064	21673	21068	21009	26459	22066	35849	27726	37365	37734	35669	37166	22294	26375	20726	20902	35597	35649	37438	28077	0	21966	21976	21973	21969	21965	21964	21977	21971	35823	35756	35718	35811	35751	35757	26644	37411	20883	21403	37148	22515	26810	35727	27936
GCA_014855595.1 (CF12637) Germany	21052	35891	19706	343	22382	27638	22170	22621	22346	26354	21044	36165	27566	37579	37870	35911	37409	21361	26161	19651	22385	35898	35892	37716	27648	21966	0	72	119	88	111	86	113	83	36039	35977	35942	36031	35984	35976	26676	37695	22332	21999	37396	20549	26738	36031	27687
GCA_014855645.1 (CF11993) Germany	21090	35913	19772	283	22396	27652	22190	22641	22358	26366	21082	36187	27582	37609	37891	35931	37429	21353	26191	19717	22399	35920	35912	37734	27662	21976	72	0	59	56	73	34	55	23	36061	35999	35964	36053	36006	35998	26676	37718	22362	22013	37416	20557	26752	36055	27697
GCA_014855945.1 (CF14655) Germany	21095	35888	19717	330	22386	27628	22175	22626	22347	26344	21087	36163	27563	37595	37868	35906	37411	21343	26169	19662	22382	35895	35887	37716	27638	21973	119	59	0	103	120	81	102	70	36037	35975	35940	36027	35982	35974	26658	37700	22360	21997	37398	20560	26732	36032	27673
GCA_014855985.1 (CF16680) Germany	21076	35903	19726	327	22369	27642	22181	22641	22336	26358	21068	36184	27572	37595	37870	35923	37417	21354	26185	19671	22394	35910	35899	37726	27652	21969	88	56	103	0	115	72	97	67	36051	35989	35954	36043	35996	35988	26670	37705	22364	22015	37404	20550	26740	36047	27689
GCA_014856005.1 (CF13479) Germany	21081	35890	19705	344	22389	27627	22173	22620	22345	26353	21073	36160	27567	37586	37866	35906	37410	21343	26166	19650	22380	35897	35887	37711	27637	21965	111	73	120	115	0	85	114	84	36036	35974	35939	36028	35981	35973	26667	37695	22353	21990	37395	20550	26732	36032	27672
GCA_014856035.1 (CF13143) Germany	21076	35901	19744	305	22386	27642	22184	22629	22356	26364	21068	36179	27576	37594	37874	35919	37413	21349	26171	19689	22389	35908	35902	37715	27652	21964	86	34	81	72	85	0	75	45	36051	35989	35954	36043	35996	35988	26660	37703	22352	21999	37400	20557	26748	36045	27689
GCA_014856075.1 (CF13069) Germany	21071	35902	19725	326	22389	27641	22179	22631	22345	26359	21063	36172	27577	37592	37874	35922	37414	21350	26186	19670	22387	35909	35899	37715	27651	21977	113	55	102	97	114	75	0	66	36052	35990	35955	36044	35997	35989	26669	37701	22353	22008	37397	20542	26741	36042	27686
GCA_014856095.1 (CF13066) Germany	21087	35905	19753	294	22385	27639	22179	22634	22351	26349	21079	36179	27569	37603	37884	35925	37423	21341	26176	19698	22390	35912	35906	37726	27649	21971	83	23	70	67	84	45	66	0	36053	35991	35956	36045	35998	35990	26661	37712	22359	21998	37410	20544	26737	36051	27680
GCA_015134935.1 (STW0522-26) Japan	35955	11772	32002	36109	36129	38334	35896	36146	35902	37447	35989	12824	38234	19896	20304	11642	19822	36087	37573	31919	35830	11759	11984	19594	38350	35823	36039	36061	36037	36051	36036	36051	36052	36053	0	326	956	56	308	316	37769	19921	35851	35845	20432	36253	37655	12200	38353
GCA_015135075.1 (STW0522-27) Japan	35904	11774	31917	36047	36067	38270	35832	36082	35836	37379	35938	12820	38175	19889	20282	11644	19806	36018	37510	31834	35753	11763	11971	19575	38286	35756	35977	35999	35975	35989	35974	35989	35990	35991	326	0	805	322	162	66	37703	19901	35800	35778	20416	36192	37589	12204	38288
GCA_015135215.1 (STW0522-30) Japan	35891	11724	31898	36012	36035	38269	35805	36066	35815	37360	35908	12786	38156	19863	20244	11533	19774	35993	37493	31815	35738	11713	11319	19544	38285	35718	35942	35964	35940	35954	35939	35954	35955	35956	956	805	0	952	708	798	37703	19922	35777	35758	20385	36184	37590	12088	38291
GCA_015137095.1 (STN0717-27) Japan	35943	11766	31994	36101	36123	38324	35886	36134	35892	37435	35977	12818	38226	19892	20300	11636	19819	36073	37563	31911	35818	11753	11978	19589	38340	35811	36031	36053	36027	36043	36028	36043	36044	36045	56	322	952	0	304	314	37761	19920	35837	35835	20433	36245	37645	12198	38341
GCA_015137255.1 (STN0717-36) Japan	35902	11762	31923	36054	36072	38267	35834	36080	35839	37379	35936	12816	38177	19893	20278	11632	19806	36020	37512	31840	35757	11751	11973	19579	38283	35751	35984	36006	35982	35996	35981	35996	35997	35998	308	162	708	304	0	152	37708	19911	35794	35788	20416	36196	37593	12203	38288
GCA_015138175.1 (STN0717-72) Japan	35904	11766	31913	36046	36069	38270	35830	36082	35842	37379	35938	12822	38175	19889	20284	11638	19800	36018	37510	31830	35755	11755	11970	19575	38286	35757	35976	35998	35974	35988	35973	35988	35989	35990	316	66	798	314	152	0	37703	19899	35796	35780	20410	36198	37591	12198	38290
GCA_015668205.1 (1001302B_160321_C4) USA	26291	37542	23787	26734	25582	17877	25446	27031	26860	14961	26231	37903	17586	39208	39712	37610	39121	26752	14608	23721	27202	37549	37534	39371	17889	26644	26676	26676	26658	26670	26667	26660	26669	26661	37769	37703	37703	37761	37708	37703	0	39421	27225	26931	39088	26585	15821	37772	17953
GCA_016133805.1 (NJGLYY3839-CR) China	37648	19805	33254	37775	37863	39926	37578	37796	37618	39118	37704	20119	39668	13847	18590	19875	12923	37705	39219	33169	37528	19792	19662	17579	39944	37411	37695	37718	37700	37705	37695	37703	37701	37712	19921	19901	19922	19920	19911	19899	39421	0	37603	37636	13807	37903	39311	19738	39899
GCA_016406035.1 (Sb-2) China	22252	35749	21168	22420	21595	28686	21884	20975	20814	27213	22266	35951	28484	37531	37903	35818	37422	22501	26870	21112	20235	35760	35707	37626	28701	20883	22332	22362	22360	22364	22353	22352	22353	22359	35851	35800	35777	35837	35794	35796	27225	37603	0	21025	37431	22879	27512	35841	28700
GCA_016892575.1 (RIT 805) USA	22127	35748	20861	22047	21989	28407	21956	21272	21055	26926	22203	35891	28203	37456	37802	35722	37366	22394	26677	20805	20816	35757	35732	37615	28425	21403	21999	22013	21997	22015	21990	21999	22008	21998	35845	35778	35758	35835	35788	35780	26931	37636	21025	0	37378	22630	27226	35846	28496
GCA_016893785.1 (Colony243) Thailand	37317	20235	32592	37462	37627	39591	37271	37510	37375	38795	37339	20649	39404	14244	19358	20374	1492	37420	38873	32497	37349	20222	20298	17807	39609	37148	37396	37416	37398	37404	37395	37400	37397	37410	20432	20416	20385	20433	20416	20410	39088	13807	37431	37378	0	37106	38895	20412	39561
GCA_016893925.1 (Colony224) Thailand	20623	36155	19992	20608	22665	27800	22420	23000	22614	26395	20621	36341	27702	37735	38234	36248	37628	21829	26370	19933	22767	36160	36184	37863	27814	22515	20549	20557	20560	20550	20550	20557	20542	20544	36253	36192	36184	36245	36196	36198	26585	37903	22879	22630	37106	0	26832	36295	27836
GCA_018279205.1 (PNUCL1) South Korea	26549	37457	23905	26802	25778	17653	25858	27315	27031	15799	26484	37807	17446	38963	39534	37463	38908	27076	15843	23838	27547	37464	37438	39284	17679	26810	26738	26752	26732	26740	26732	26748	26741	26737	37655	37589	37590	37645	37593	37591	15821	39311	27512	27226	38895	26832	0	37694	17726
GCA_018423215.1 (Survcare308) Germany	35904	11671	31905	36103	36084	38366	35877	36110	35949	37486	35942	12662	38171	19891	20370	10887	19825	35942	37548	31822	35850	11658	11571	19503	38386	35727	36031	36055	36032	36047	36032	36045	36042	36051	12200	12204	12088	12198	12203	12198	37772	19738	35841	35846	20412	36295	37694	0	38394
GCA_018446035.1 (sc18412783) Germany	27504	38226	24810	27752	26931	7428	26868	28305	28218	17961	27462	38520	12393	39674	40179	38237	39553	27998	18078	24750	28670	38235	38168	39989	7444	27936	27687	27697	27673	27689	27672	27689	27686	27680	38353	38288	38291	38341	38288	38290	17953	39899	28700	28496	39561	27836	17726	38394	0
GCA_018446095.1 (sc18407397) Germany	347	35853	20081	21104	22234	27476	22162	22495	22466	26213	930	36026	27462	37524	37922	35785	37363	21284	25955	20026	22065	35858	35898	37615	27488	22038	21023	21061	21066	21047	21052	21047	21042	21058	35972	35921	35908	35960	35919	35921	26314	37660	22273	22152	37331	20640	26565	35925	27524
GCA_018446995.1 (Survcare235) Germany	22250	35848	20849	21922	21877	27863	21825	21005	21160	26237	22165	36011	27712	37585	37879	35877	37436	22533	26131	20792	20853	35851	35794	37711	27883	20993	21895	21889	21888	21876	21880	21879	21874	21884	35920	35860	35845	35908	35860	35858	26511	37662	20944	20905	37430	22763	26729	35935	27882
GCA_019265345.1 (Colony275) Thailand	36593	12624	32333	36714	36719	38918	36554	36755	36541	38020	36636	13655	38779	20806	21159	12728	20654	36702	38102	32252	36517	12611	12930	20527	38936	36361	36620	36642	36614	36646	36617	36634	36631	36644	13452	13452	13409	13444	13446	13452	38318	20764	36449	36522	21251	36916	38272	12716	38994
GCA_019265365.1 (Colony249) Thailand	21564	35624	19767	21518	22656	27643	22087	22107	22115	26187	21582	35836	27491	37281	37767	35742	37152	21580	26001	19720	22007	35633	35685	37438	27665	21875	21435	21455	21446	21464	21448	21457	21464	21442	35815	35744	35737	35807	35748	35744	26301	37498	22091	22130	37149	22203	26568	35743	27633
GCA_019448455.1 (SC2-6) China	22268	35924	21057	22568	22255	28565	22363	21314	21311	27145	22298	36165	28460	37684	38121	35961	37589	22660	26998	20999	21179	35931	35901	37849	28581	21634	22511	22529	22516	22527	22518	22509	22516	22521	36087	36026	35978	36077	36024	36026	27256	37875	21068	21700	37580	22951	27503	35900	28591
GCA_019448475.1 (LHC3) China	22267	35923	21056	22567	22254	28564	22362	21315	21310	27144	22297	36164	28459	37683	38120	35960	37588	22659	26997	20998	21180	35930	35900	37848	28580	21633	22510	22528	22515	22526	22517	22508	22515	22520	36086	36025	35977	36076	36023	36025	27255	37874	21067	21699	37579	22950	27502	35899	28590
GCA_019584545.1 (EC_49) Nigeria	26179	37405	23756	26604	25592	18294	25512	27125	26839	15455	26160	37755	18080	39096	39648	37442	38940	26719	15041	23690	27072	37418	37386	39262	18324	26567	26542	26554	26546	26546	26529	26544	26537	26543	37593	37538	37541	37583	37541	37540	14346	39282	27281	26998	38928	26573	15941	37628	18471
GCA_019584605.1 (EC_47) Nigeria	26179	37405	23756	26604	25592	18294	25512	27125	26839	15455	26160	37755	18080	39096	39648	37442	38940	26719	15041	23690	27072	37418	37386	39262	18324	26567	26542	26554	26546	26546	26529	26544	26537	26543	37593	37538	37541	37583	37541	37540	14346	39282	27281	26998	38928	26573	15941	37628	18471
GCA_019659965.1 (CF-15-2-165) China	21195	35993	19854	389	22486	27746	22288	22736	22447	26456	21181	36267	27680	37691	37977	36015	37519	21450	26287	19797	22498	36000	35998	37817	27768	22072	276	216	263	260	277	238	259	227	36139	36077	36042	36131	36084	36076	26774	37801	22460	22117	37502	20651	26836	36135	27799
GCA_019660705.1 (CF-15-2-98) China	37507	19828	33084	37678	37691	39685	37381	37609	37526	38899	37530	20160	39555	263	18505	19977	13396	37598	38923	32992	37453	19813	19665	17219	39703	37363	37578	37608	37594	37594	37585	37593	37591	37602	19905	19898	19872	19901	19902	19898	39208	13857	37528	37456	14254	37735	38970	19905	39675
GCA_019660715.1 (CF-15-43) China	37506	19829	33083	37677	37690	39684	37380	37608	37525	38898	37529	20161	39554	264	18506	19978	13397	37597	38922	32991	37452	19814	19666	17218	39702	37362	37577	37607	37593	37593	37584	37592	37590	37601	19906	19899	19873	19902	19903	19899	39209	13858	37527	37455	14255	37734	38969	19906	39674
GCA_019661085.1 (CF-13-34) China	27486	38228	24770	27718	26899	45	26800	28327	28288	18045	27444	38515	12378	39704	40254	38190	39598	28054	18115	24700	28655	38239	38156	40050	63	28090	27665	27679	27655	27669	27654	27669	27668	27666	38363	38299	38296	38353	38296	38299	17904	39953	28711	28434	39616	27827	17680	38393	7457
GCA_020215765.1 (XMY1F802-7) China	22268	35924	21057	22568	22255	28565	22363	21314	21311	27145	22298	36165	28460	37684	38121	35961	37589	22660	26998	20999	21179	35931	35901	37849	28581	21634	22511	22529	22516	22527	22518	22509	22516	22521	36087	36026	35978	36077	36024	36026	27256	37875	21068	21700	37580	22951	27503	35900	28591
GCA_020215805.1 (LHC31-1) China	22268	35924	21057	22568	22255	28565	22363	21314	21311	27145	22298	36165	28460	37684	38121	35961	37589	22660	26998	20999	21179	35931	35901	37849	28581	21634	22511	22529	22516	22527	22518	22509	22516	22521	36087	36026	35978	36077	36024	36026	27256	37875	21068	21700	37580	22951	27503	35900	28591
GCA_020215855.1 (XM10F302-7) China	22268	35924	21057	22568	22255	28565	22363	21314	21311	27145	22298	36165	28460	37684	38121	35961	37589	22660	26998	20999	21179	35931	35901	37849	28581	21634	22511	22529	22516	22527	22518	22509	22516	22521	36087	36026	35978	36077	36024	36026	27256	37875	21068	21700	37580	22951	27503	35900	28591
GCA_900636015.1 (NCTC11104) Not informed	37593	19658	33270	37793	37873	40029	37594	37898	37604	39191	37599	19778	39747	17257	18223	19615	17090	37742	39233	33176	37589	19649	19581	342	40046	37438	37714	37732	37714	37724	37709	37713	37713	37724	19654	19635	19600	19649	19639	19635	39372	17642	37624	37626	17851	37860	39287	19555	39995
GCA_901456235.1 (34_P_CF) Germany	22172	35823	20444	22286	21720	27607	21571	20725	20954	26040	22130	36018	27525	37529	37923	35899	37357	22289	26020	20392	20847	35832	35820	37749	27622	20973	22245	22267	22250	22260	22248	22263	22258	22260	35951	35886	35860	35939	35888	35886	26245	37705	20861	21303	37345	22495	26588	35890	27532
GCA_901456265.1 (38_P_CF) Germany	22161	35814	20437	22279	21711	27598	21564	20714	20943	26031	22119	36009	27516	37520	37914	35890	37350	22278	26011	20385	20838	35823	35811	37740	27613	20964	22238	22260	22243	22253	22241	22256	22251	22253	35942	35877	35851	35930	35879	35877	26236	37698	20850	21296	37338	22484	26577	35881	27523
GCA_901456295.1 (13_E_CF) Germany	22162	35815	20438	22280	21712	27599	21565	20715	20944	26032	22120	36010	27517	37521	37915	35891	37351	22279	26012	20386	20839	35824	35812	37741	27614	20965	22239	22261	22244	22254	22242	22257	22252	22254	35943	35878	35852	35931	35880	35878	26237	37699	20851	21297	37339	22485	26578	35882	27524
GCA_902381795.1 (MGYG-HGUT-01705) Not informed	22471	35801	20953	22406	21950	28260	21777	20904	0	26751	22451	36095	28028	37519	37930	35915	37384	22596	26627	20892	20762	35808	35837	37601	28278	21009	22346	22358	22347	22336	22345	22356	22345	22351	35902	35836	35815	35892	35839	35842	26860	37618	20814	21055	37375	22614	27031	35949	28218
GCA_902807235.1 (PBIO1938) Rwanda	27498	38226	24750	27726	26906	310	26818	28330	28304	18071	27456	38515	12411	39707	40257	38196	39594	28068	18140	24680	28659	38237	38159	40051	342	28113	27673	27687	27663	27677	27662	27677	27676	27674	38366	38302	38294	38356	38299	38302	17935	39962	28712	28447	39608	27817	17707	38402	7496
GCA_902807305.1 (PBIO1950) Rwanda	27486	38233	24712	27698	26892	346	26806	28334	28279	18087	27444	38518	12431	39714	40262	38199	39599	28057	18152	24642	28636	38244	38167	40058	378	28087	27645	27659	27635	27649	27634	27649	27648	27646	38370	38306	38303	38360	38303	38306	17953	39967	28698	28453	39613	27817	17712	38400	7530
min: 0 max: 40262
[truncated: 22 more columns]
